# Supplementary material for: Limitations of nomogram models in predicting survival outcomes for glioma patients
Source: Front Immunol. 2025 Mar 18;16:1547506. doi: 10.3389/fimmu.2025.1547506 (PMC11959071; doi:10.3389/fimmu.2025.1547506)
Supplement: Supplementary file 2 [file DataSheet2.zip]

Archive with 2 entries (2 files):
- Data Supplement 2.docx
- __MACOSX/._Data Supplement 2.docx
